# Supplementary material for: Effects of Laccaria bicolor on Gene Expression of Populus trichocarpa Root under Poplar Canker Stress
Source: J Fungi (Basel). 2021 Nov 29;7(12):1024. doi: 10.3390/jof7121024 (PMC8703858; doi:10.3390/jof7121024)
Supplement: Supplementary file 1 [file jof-07-01024-s001.zip]

Archive with 1 entries (1 files):
- jof-1416630-supplementary.pdf
